# Supplementary material for: Beta-Lactam Antibiotic Concentrations and the Acquisition of Multi-Drug Resistant Bacteria in Critically Ill Patients
Source: Life (Basel). 2025 May 2;15(5):739. doi: 10.3390/life15050739 (PMC12113430; doi:10.3390/life15050739)
Supplement: Supplementary file 1 [file life-15-00739-s001.zip]

Archive with 1 entries (1 files):
- life-3581768-supplementary.pdf
